# Supplementary material for: GWAS Reveals a Novel Candidate Gene CmoAP2/ERF in Pumpkin (Cucurbita moschata) Involved in Resistance to Powdery Mildew
Source: Int J Mol Sci. 2022 Jun 10;23(12):6524. doi: 10.3390/ijms23126524 (PMC9223685; doi:10.3390/ijms23126524)
Supplement: Supplementary file 1 [file ijms-23-06524-s001.zip]

Archive with 1 entries (1 files):
- ijms-1745753-supplementary.pdf
